# Supplementary material for: Expansion of the enzymatic repertoire of the CAZy database to integrate auxiliary redox enzymes
Source: Biotechnol Biofuels. 2013 Mar 21;6:41. doi: 10.1186/1754-6834-6-41 (PMC3620520; doi:10.1186/1754-6834-6-41)
Supplement: Additional file 2 — List of AA proteins identified in the 41 selected fungal genomes. [file 1754-6834-6-41-S2.xlsx]

## Sheet: Trichoderma reesei
protein Id	description	defline
5119	AA1_2	ferroxidase
102820	AA1_2	ferroxidase
122948	AA1_3	Laccase-like multicopper oxidase
57860	AA1_dist	Multicopper oxidase
121098	AA1_dist	Multicopper oxidase
54239	AA1_dist	Multicopper oxidase
124079	AA1_dist	Multicopper oxidase
55566	AA1_dist	Multicopper oxidase
22915	AA3_2	Glucose oxidase
73016	AA3_2	GMC oxidoreductase
80746	AA3_2	GMC oxidoreductase
120008	AA3_2	GMC oxidoreductase
70910	AA3_2	GMC oxidoreductase
61066	AA3_2	GMC oxidoreductase
80659	AA3_2	GMC oxidoreductase
66795	AA3_2	GMC oxidoreductase
23367	AA3_2	GMC oxidoreductase
60374	AA3_2	GMC oxidoreductase
80659	AA3_3	Alcohol oxidase
123978	AA3_3	Alcohol oxidase
124282	AA5_1	Glyoxal oxidase
78357	AA6	Benzoquinone reductase
120257	AA8	Iron reductase domain
79109	AA8	Iron reductase domain
27554	AA9	Lytic polysaccharide monooxygenase (GH61)
120961	AA9	Lytic polysaccharide monooxygenase (GH61)
73643	AA9	Lytic polysaccharide monooxygenase (GH61)

## Sheet: Phaeosphaeria nodorum
protein Id	description	defline
7404	AA1_2	Ferroxidase
12226	CBM18-AA1_3	adhesion to carbohydrates; laccase-like multicopper oxidase
7412	AA1_3	laccase-like multicopper oxidase
330S	AA1_dist	Multicopper oxidase
2392	AA1_dist	Multicopper oxidase
4072	AA1_dist	Multicopper oxidase
7871	AA1_dist	Multicopper oxidase
6291	AA1_dist	Multicopper oxidase
5320	AA2_dist	Peroxidase
3575	AA2_dist	Peroxidase
4368	AA8-AA3_1-CBM1	Iron reductase domain / Cellobiose dehydrogenase / Carbohydrate-binding module 1 protein
3581	AA3_1	Cellobiose dehydrogenase
7521	AA3_1	Cellobiose dehydrogenase
6294	AA8-AA3_1	Iron reductase domain / Cellobiose dehydrogenase protein
4259	AA3_2	Glucose oxidase
10062	AA3_2	GMC oxidoreductase
7775	AA3_2	GMC oxidoreductase
12229	AA3_2	GMC oxidoreductase
785S	AA3_2	GMC oxidoreductase
37	AA3_2	GMC oxidoreductase
9548	AA3_2	GMC oxidoreductase
2348	AA3_2	GMC oxidoreductase
9588	AA3_2	GMC oxidoreductase
8401	AA3_2	GMC oxidoreductase
3302	AA3_2	GMC oxidoreductase
2124	AA3_2	GMC oxidoreductase
8175	AA3_2	GMC oxidoreductase
2246	AA3_2	GMC oxidoreductase
3392	AA3_2	GMC oxidoreductase
12378	AA3_2	GMC oxidoreductase
8127	AA3_2	GMC oxidoreductase
1923	AA3_2	GMC oxidoreductase
7901	AA3_2	GMC oxidoreductase
3719	AA3_2	GMC oxidoreductase
8530	AA3_2	GMC oxidoreductase
10009	AA3_2	GMC oxidoreductase
4185	AA3_2	GMC oxidoreductase
6214	AA3_3	Alcohol oxidase
6752	AA3_3	Alcohol oxidase
9124	AA3_3	Alcohol oxidase
10294	AA4	Vanillyl-alcohol oxidase
11017	AA5_1	Glyoxal oxidase
173S	AA5_1	Glyoxal oxidase
7369	AA5_2	Galactose oxidase
10534	AA6	Benzoquinone reductase
1943	AA7	Glucooligosaccharide oxidase
6992	AA7	Glucooligosaccharide oxidase
4937	AA7	Glucooligosaccharide oxidase
1349	AA7	Glucooligosaccharide oxidase
566S	AA8	Iron reductase domain
8133	AA8	Iron reductase domain
9306	AA8	Iron reductase domain
7119	AA9	Lytic polysaccharide monooxygenase (GH61)
167	AA9	Lytic polysaccharide monooxygenase (GH61)
5202	AA9	Lytic polysaccharide monooxygenase (GH61)
4652	AA9	Lytic polysaccharide monooxygenase (GH61)
11639	AA9	Lytic polysaccharide monooxygenase (GH61)
5590	AA9	Lytic polysaccharide monooxygenase (GH61)
699	AA9	Lytic polysaccharide monooxygenase (GH61)
3490	AA9	Lytic polysaccharide monooxygenase (GH61)
8217	AA9	Lytic polysaccharide monooxygenase (GH61)
5516	AA9	Lytic polysaccharide monooxygenase (GH61)
1528	AA9	Lytic polysaccharide monooxygenase (GH61)
100	AA9	Lytic polysaccharide monooxygenase (GH61)
4167	AA9	Lytic polysaccharide monooxygenase (GH61)
650	AA9	Lytic polysaccharide monooxygenase (GH61)
6030	AA9	Lytic polysaccharide monooxygenase (GH61)
9633	AA9	Lytic polysaccharide monooxygenase (GH61)
708	AA9	Lytic polysaccharide monooxygenase (GH61)
7909	AA9	Lytic polysaccharide monooxygenase (GH61)
11630	AA9	Lytic polysaccharide monooxygenase (GH61)
4689	AA9	Lytic polysaccharide monooxygenase (GH61)
11781	AA9	Lytic polysaccharide monooxygenase (GH61)
8880	AA9	Lytic polysaccharide monooxygenase (GH61)
2485	AA9	Lytic polysaccharide monooxygenase (GH61)
4744	AA9	Lytic polysaccharide monooxygenase (GH61)
5318	AA9	Lytic polysaccharide monooxygenase (GH61)
8463	AA9	Lytic polysaccharide monooxygenase (GH61)
9064	AA9	Lytic polysaccharide monooxygenase (GH61)
4603	AA9	Lytic polysaccharide monooxygenase (GH61)

## Sheet: Myceliophthora thermophila
protein Id	description	defline
gi|347011011|gb|AEO58496.1|	AA1_3	Laccase-like multicopper oxidase
gi|347007110|gb|AEO54598.1|	AA1_3	Laccase-like multicopper oxidase
gi|347008393|gb|AEO55880.1|	AA1_dist	Multicopper oxidase
gi|347012551|gb|AEO60035.1|	AA1_dist	Multicopper oxidase
gi|347011674|gb|AEO59159.1|	AA1_dist	Multicopper oxidase
gi|347013702|gb|AEO61185.1|	AA1_dist	Multicopper oxidase
gi|347011544|gb|AEO59029.1|	AA2_dist	Peroxidase
gi|3319315|gb|AAC26221.1|	AA8-AA3_1-CBM1	Iron reductase domain / Cellobiose dehydrogenase / Carbohydrate-binding module 1 protein
gi|347011813|gb|AEO59298.1|	AA8-AA3_1	Iron reductase domain / Cellobiose dehydrogenase protein
gi|347013821|gb|AEO61303.1|	AA8-AA3_1	Iron reductase domain / Cellobiose dehydrogenase protein
gi|347008190|gb|AEO55678.1|	AA3_2	GMC oxidoreductase
gi|347012646|gb|AEO60130.1|	AA3_2	GMC oxidoreductase
gi|347010915|gb|AEO58401.1|	AA3_2	GMC oxidoreductase
gi|347011153|gb|AEO58638.1|	AA3_2	GMC oxidoreductase
gi|347013781|gb|AEO61263.1|	AA3_2	GMC oxidoreductase
gi|347011121|gb|AEO58606.1|	AA3_2	GMC oxidoreductase
gi|347013643|gb|AEO61126.1|	AA3_3	Alcohol oxidase
gi|347006010|gb|AEO53498.1|	AA5_1	Glyoxal oxidase
gi|347006174|gb|AEO53662.1|	AA6	Benzoquinone reductase
gi|347011028|gb|AEO58513.1|	AA7	Glucooligosaccharide oxidase
gi|347009207|gb|AEO56694.1|	AA7	Glucooligosaccharide oxidase
gi|347013299|gb|AEO60782.1|	AA7_dist	Glucooligosaccharide oxidase
gi|347012035|gb|AEO59519.1|	AA8	Iron reductase domain protein
gi|347013623|gb|AEO61106.1|	AA8	Iron reductase domain protein
gi|347011708|gb|AEO59193.1|	AA8	Iron reductase domain protein
gi|347006123|gb|AEO53611.1|	AA8	Iron reductase domain protein
MYCTH_80312	AA9	Lytic polysaccharide monooxygenase (GH61)
MYCTH_85556	AA9	Lytic polysaccharide monooxygenase (GH61)
MYCTH_2112799	AA9	Lytic polysaccharide monooxygenase (GH61)
MYCTH_100518	AA9	Lytic polysaccharide monooxygenase (GH61)
MYCTH_2054500	AA9	Lytic polysaccharide monooxygenase (GH61)
MYCTH_96032	AA9	Lytic polysaccharide monooxygenase (GH61)
MYCTH_2301632	AA9	Lytic polysaccharide monooxygenase (GH61)
MYCTH_2311323	AA9	Lytic polysaccharide monooxygenase (GH61)
MYCTH_55803	AA9	Lytic polysaccharide monooxygenase (GH61)
MYCTH_111088	AA9	Lytic polysaccharide monooxygenase (GH61)
MYCTH_2299721	AA9	Lytic polysaccharide monooxygenase (GH61)
MYCTH_103537	AA9	Lytic polysaccharide monooxygenase (GH61)
MYCTH_2298502	AA9	Lytic polysaccharide monooxygenase (GH61)
MYCTH_47093	AA9	Lytic polysaccharide monooxygenase (GH61)
MYCTH_112089	AA9	Lytic polysaccharide monooxygenase (GH61)
MYCTH_2060403	AA9	Lytic polysaccharide monooxygenase (GH61)
MYCTH_92668	AA9	Lytic polysaccharide monooxygenase (GH61)
MYCTH_46583	AA9	Lytic polysaccharide monooxygenase (GH61)
MYCTH_79765	AA9	Lytic polysaccharide monooxygenase (GH61)
MYCTH_2306673	AA9	Lytic polysaccharide monooxygenase (GH61)
MYCTH_116175	AA9	Lytic polysaccharide monooxygenase (GH61)
MYCTH_110651	AA9	Lytic polysaccharide monooxygenase (GH61)

## Sheet: Thielavia terrestris
protein Id	description	defline
gi|367036469|ref|XP_003648615.1|	AA1_2	Ferroxidase
gi|367054130|ref|XP_003657443.1|	AA1_2	Ferroxidase
gi|367048859|ref|XP_003654809.1|	AA1_3	Laccase-like multicopper oxidase
gi|367040745|ref|XP_003650753.1|	AA1_3	Laccase-like multicopper oxidase
gi|367041535|ref|XP_003651148.1|	AA1_3	Laccase-like multicopper oxidase
gi|367043112|ref|XP_003651936.1|	AA1_3	Laccase-like multicopper oxidase
gi|367044418|ref|XP_003652589.1|	AA1_3	Laccase-like multicopper oxidase
gi|367052645|ref|XP_003656701.1|	AA1_dist	Multicopper oxidase
gi|367037115|ref|XP_003648938.1|	AA1_dist	Multicopper oxidase
gi|367040781|ref|XP_003650771.1|	AA1_dist	Multicopper oxidase
gi|367051583|ref|XP_003656170.1|	AA1_dist	Multicopper oxidase
gi|367041119|ref|XP_003650940.1|	AA8-AA3_1	Iron reductase domain / Cellobiose dehydrogenase protein
gi|367049942|ref|XP_003655350.1|	AA8-AA3_1-CBM1	Iron reductase domain / Cellobiose dehydrogenase / Carbohydrate-binding module 1 protein
gi|367053974|ref|XP_003657365.1|	AA8-AA3_1	Iron reductase domain / Cellobiose dehydrogenase protein
gi|367046963|ref|XP_003653861.1|	AA3_2	GMC oxidoreductase
gi|367039527|ref|XP_003650144.1|	AA3_2	GMC oxidoreductase
gi|367046731|ref|XP_003653745.1|	AA3_2	GMC oxidoreductase
gi|367046889|ref|XP_003653824.1|	AA3_2	GMC oxidoreductase
gi|367055794|ref|XP_003658275.1|	AA3_2	GMC oxidoreductase
gi|367055794|ref|XP_003658275.1|	AA3_2	GMC oxidoreductase
gi|367047507|ref|XP_003654133.1|	AA3_2	GMC oxidoreductase
gi|367045112|ref|XP_003652936.1|	AA3_2	GMC oxidoreductase
gi|367047755|ref|XP_003654257.1|	AA3_2	GMC oxidoreductase
gi|367039765|ref|XP_003650263.1|	AA3_2	GMC oxidoreductase
gi|367053890|ref|XP_003657323.1|	AA3_2	GMC oxidoreductase
gi|367053896|ref|XP_003657326.1|	AA3_2	GMC oxidoreductase
gi|367049942|ref|XP_003655350.1|	AA3_2	GMC oxidoreductase
gi|367041768|ref|XP_003651264.1|	AA3_3	Alcohol oxidase
gi|367046474|ref|XP_003653617.1|	AA4	Vanillyl-alcohol oxidase
gi|367042972|ref|XP_003651866.1|	AA4	Vanillyl-alcohol oxidase
gi|367051739|ref|XP_003656248.1|	AA4_dist	Vanillyl-alcohol oxidase
gi|367052655|ref|XP_003656706.1|	AA5_1	Glyoxal oxidase
gi|367052999|ref|XP_003656878.1|	AA6	Benzoquinone reductase
gi|367036283|ref|XP_003648522.1|	AA7	Glucooligosaccharide oxidase
gi|367038219|ref|XP_003649490.1|	AA7	Glucooligosaccharide oxidase
gi|367053799|ref|XP_003657278.1|	AA7_dist	Glucooligosaccharide oxidase
gi|367052893|ref|XP_003656825.1|	AA8	Iron reductase domain protein
gi|367040879|ref|XP_003650820.1|	AA8	Iron reductase domain protein
gi|367041788|ref|XP_003651274.1|	AA8	Iron reductase domain protein
gi|367051557|ref|XP_003656157.1|	AA8	Iron reductase domain protein
gi|367053914|ref|XP_003657335.1|	AA8	Iron reductase domain protein
gi|367041115|ref|XP_003650938.1|	AA8	Iron reductase domain protein
THITE_43665	AA9	Lytic polysaccharide monooxygenase (GH61)
THITE_170174	AA9	Lytic polysaccharide monooxygenase (GH61)
THITE_2110890	AA9	Lytic polysaccharide monooxygenase (GH61)
THITE_2122979	AA9	Lytic polysaccharide monooxygenase (GH61)
THITE_2040127	AA9	Lytic polysaccharide monooxygenase (GH61)
THITE_115795	AA9	Lytic polysaccharide monooxygenase (GH61)
THITE_2170662	AA9	Lytic polysaccharide monooxygenase (GH61)
THITE_2145386	AA9	Lytic polysaccharide monooxygenase (GH61)
THITE_2059487	AA9	Lytic polysaccharide monooxygenase (GH61)
THITE_2119040	AA9	Lytic polysaccharide monooxygenase (GH61)
THITE_2054543	AA9	Lytic polysaccharide monooxygenase (GH61)
THITE_2112626	AA9	Lytic polysaccharide monooxygenase (GH61)
THITE_2116536	AA9	Lytic polysaccharide monooxygenase (GH61)
THITE_2076863	AA9	Lytic polysaccharide monooxygenase (GH61)
THITE_128130	AA9	Lytic polysaccharide monooxygenase (GH61)
THITE_2142696	AA9	Lytic polysaccharide monooxygenase (GH61)
THITE_2044372	AA9	Lytic polysaccharide monooxygenase (GH61)
THITE_2106556	AA9	Lytic polysaccharide monooxygenase (GH61)

## Sheet: Aspergillus niger
protein Id	description	defline
171927	AA1_2	Ferroxidase
40704	AA1_2	Ferroxidase
189367	AA1_3	Laccase-like multicopper oxidase
178468	AA1_3	Laccase-like multicopper oxidase
47386	AA1_3	Laccase-like multicopper oxidase
131667	AA1_3	Laccase-like multicopper oxidase
131352	AA1_3	Laccase-like multicopper oxidase
123557	AA1_3	Laccase-like multicopper oxidase
123717	AA1_3	Laccase-like multicopper oxidase
171385	AA1_dist	Multicopper oxidase
35672	AA1_dist	Multicopper oxidase
171880	AA1_dist	Multicopper oxidase
44408	AA1_dist	Multicopper oxidase
195375	AA1_dist	Multicopper oxidase
185409	AA1_dist	Multicopper oxidase
192610	AA8-AA3_1	Iron reductase domain / Cellobiose dehydrogenase protein
173720	AA8-AA3_1	Iron reductase domain / Cellobiose dehydrogenase protein
40254	AA3_2	Glucose oxidase
179579	AA3_2	Glucose oxidase
50376	AA3_2	Glucose oxidase
55227	AA3_2	Glucose oxidase
207831	AA3_2	GMC oxidoreductase
42202	AA3_2	GMC oxidoreductase
50882	AA3_2	GMC oxidoreductase
36617	AA3_2	GMC oxidoreductase
51489	AA3_2	GMC oxidoreductase
44543	AA3_2	GMC oxidoreductase
40583	AA3_2	GMC oxidoreductase
209587	AA3_2	GMC oxidoreductase
208861	AA3_2	GMC oxidoreductase
45887	AA3_2	GMC oxidoreductase
190068	AA3_2	GMC oxidoreductase
53801	AA3_2	GMC oxidoreductase
131188	AA3_2	GMC oxidoreductase
190238	AA3_2	GMC oxidoreductase
187819	AA3_2	GMC oxidoreductase
37397	AA3_2	GMC oxidoreductase
40542	AA3_2	GMC oxidoreductase
205156	AA3_2	GMC oxidoreductase
51246	AA3_2	GMC oxidoreductase
139484	AA3_2	GMC oxidoreductase
183069	AA3_2	GMC oxidoreductase
45958	AA3_2	GMC oxidoreductase
131581	AA3_2	GMC oxidoreductase
40960	AA3_2	GMC oxidoreductase
42956	AA3_3	Alcohol oxidase
56311	AA3_3	Alcohol oxidase
189030	AA4	Vanillyl-alcohol oxidase
206038	AA6	Benzoquinone reductase
44512	AA7	Glucooligosaccharide oxidase
35412	AA7	Glucooligosaccharide oxidase
41719	AA7	Glucooligosaccharide oxidase
134460	AA8	Iron reductase domain protein
39013	AA8	Iron reductase domain protein
173811	AA8	Iron reductase domain protein
43784	AA9	Lytic polysaccharide monooxygenase (GH61)
56338	AA9	Lytic polysaccharide monooxygenase (GH61)
53797	AA9	Lytic polysaccharide monooxygenase (GH61)
194765	AA9	Lytic polysaccharide monooxygenase (GH61)
52688	AA9	Lytic polysaccharide monooxygenase (GH61)
182430	AA9	Lytic polysaccharide monooxygenase (GH61)
211595	AA9	Lytic polysaccharide monooxygenase (GH61)

## Sheet: Neurospora crassa
protein Id	description	defline
jgi|Neucr1|3069|NCU03498T0	AA1_2	Ferroxidase
jgi|Neucr1|4028|NCU04593T0	AA1_2	Ferroxidase
jgi|Neucr1|1928|NCU02201T0	AA1_3	Laccase-like multicopper oxidase
jgi|Neucr1|3971|NCU04528T0	AA1_3	Laccase-like multicopper oxidase
jgi|Neucr1|9892|NCU12141T0	AA1_3	Laccase-like multicopper oxidase
jgi|Neucr1|466|NCU00526T0	AA1_3	Laccase-like multicopper oxidase
jgi|Neucr1|6896|NCU07920T0	AA1_3	Laccase-like multicopper oxidase
jgi|Neucr1|7842|NCU09023T0	AA1_3	Laccase-like multicopper oxidase
jgi|Neucr1|4824|NCU05604T0	AA1_3	Laccase-like multicopper oxidase
jgi|Neucr1|8081|NCU09279T0	AA1_3	Laccase-like multicopper oxidase
jgi|Neucr1|178|NCU00206T0	AA8-AA3_1-CBM1	Iron reductase domain / Cellobiose dehydrogenase / Carbohydrate-binding module 1 protein
jgi|Neucr1|5095|NCU05923T0	AA8-AA3_1	Iron reductase domain / Cellobiose dehydrogenase protein
jgi|Neucr1|8534|NCU09798T0	AA3_2	GMC oxidoreductase
jgi|Neucr1|6155|NCU07113T0	AA3_2	GMC oxidoreductase
jgi|Neucr1|4322|NCU04938T0	AA3_2	GMC oxidoreductase
jgi|Neucr1|7843|NCU09024T0	AA3_2	GMC oxidoreductase
jgi|Neucr1|1611|NCU01853T0	AA3_3	Alcohol oxidase
jgi|Neucr1|8068|NCU09267T0	AA5_1	Glyoxal oxidase
jgi|Neucr1|8014|NCU09209T0	AA5_2	Galactose oxidase
jgi|Neucr1|2580|NCU02948T0	AA6	Benzoquinone reductase
jgi|Neucr1|8289|NCU09518T0	AA7	Glucooligosaccharide oxidase
jgi|Neucr1|7148|NCU08199T0	AA7	Glucooligosaccharide oxidase
jgi|Neucr1|6585|NCU07583T0	AA8	Iron reductase domain protein
jgi|Neucr1|2806|NCU03198T0	AA8	Iron reductase domain protein
jgi|Neucr1|7346|NCU08432T0	AA8	Iron reductase domain protein
jgi|Neucr1|4815|NCU05595T0	AA8	Iron reductase domain protein
jgi|Neucr1|1630|NCU01873T0	AA8	Iron reductase domain protein
jgi|Neucr1|7360|NCU08448T0	AA8	Iron reductase domain protein
NCU02240	AA9	Lytic polysaccharide monooxygenase (GH61)
NCU00836.1	AA9	Lytic polysaccharide monooxygenase (GH61)
NCU02344.1	AA9	Lytic polysaccharide monooxygenase (GH61)
NCU05969.1	AA9	Lytic polysaccharide monooxygenase (GH61)
NCU02916.1	AA9	Lytic polysaccharide monooxygenase (GH61)
NCU07760	AA9	Lytic polysaccharide monooxygenase (GH61)
NCU03328.1	AA9	Lytic polysaccharide monooxygenase (GH61)
NCU01867	AA9	Lytic polysaccharide monooxygenase (GH61)
NCU01050	AA9	Lytic polysaccharide monooxygenase (GH61)
NCU03000.1	AA9	Lytic polysaccharide monooxygenase (GH61)
NCU07974.1	AA9	Lytic polysaccharide monooxygenase (GH61)
NCU07898	AA9	Lytic polysaccharide monooxygenase (GH61)
NCU07520.1	AA9	Lytic polysaccharide monooxygenase (GH61)
NCU08760	AA9	Lytic polysaccharide monooxygenase (GH61)

## Sheet: Podospora anserina
protein Id	description	defline
gi|171689958|ref|XP_001909918.1|	AA1_2	Ferroxidase
gi|171678535|ref|XP_001904217.1|	AA1_3	Laccase-like multicopper oxidase
gi|171685296|ref|XP_001907589.1|	AA1_3	Laccase-like multicopper oxidase
gi|347976313|ref|XP_003437486.1|	AA1_3	Laccase-like multicopper oxidase
gi|171680753|ref|XP_001905321.1|	AA1_3	Laccase-like multicopper oxidase
gi|171679731|ref|XP_001904812.1|	AA1_3	Laccase-like multicopper oxidase
gi|171684087|ref|XP_001906985.1|	AA1_3	Laccase-like multicopper oxidase
gi|171680034|ref|XP_001904963.1|	AA1_3	Laccase-like multicopper oxidase
gi|171691576|ref|XP_001910713.1|	AA1_3	Laccase-like multicopper oxidase
gi|171685436|ref|XP_001907659.1|	AA1_3	Laccase-like multicopper oxidase
gi|171684297|ref|XP_001907090.1|	AA1_3	Laccase-like multicopper oxidase
gi|171691745|ref|XP_001910797.1|	AA1_dist	Multicopper oxidase
gi|171690630|ref|XP_001910240.1|	AA1_dist	Multicopper oxidase
gi|171695770|ref|XP_001912809.1|	AA2_dist	Peroxidase
gi|171677849|ref|XP_001903875.1|	AA8-AA3_1	Iron reductase domain / Cellobiose dehydrogenase protein
gi|171685626|ref|XP_001907754.1|	AA8-AA3_1-CBM1	Iron reductase domain / Cellobiose dehydrogenase / Carbohydrate-binding module 1 protein
gi|171683734|ref|XP_001906809.1|	AA8-AA3_1	Iron reductase domain / Cellobiose dehydrogenase protein
gi|171679191|ref|XP_001904543.1	AA3_2	Glucose oxidase
gi|171694606|ref|XP_001912227.1|	AA3_2	GMC oxidoreductase
gi|171684179|ref|XP_001907031.1|	AA3_2	GMC oxidoreductase
gi|171682804|ref|XP_001906345.1|	AA3_2	GMC oxidoreductase
gi|171683369|ref|XP_001906627.1|	AA3_2	GMC oxidoreductase
gi|171685286|ref|XP_001907584.1|	AA3_2	GMC oxidoreductase
gi|171680036|ref|XP_001904964.1|	AA3_2	GMC oxidoreductase
gi|171683663|ref|XP_001906774.1|	AA3_2	GMC oxidoreductase
gi|171677468|ref|XP_001903685.1|	AA3_2	GMC oxidoreductase
gi|171678515|ref|XP_001904207.1|	AA3_2	GMC oxidoreductase
gi|171690948|ref|XP_001910399.1|	AA3_2	GMC oxidoreductase
gi|171685172|ref|XP_001907527.1|	AA3_2	GMC oxidoreductase
gi|171679713|ref|XP_001904803.1|	AA3_2	GMC oxidoreductase
gi|171676836|ref|XP_001903370.1|	AA3_2	GMC oxidoreductase
gi|171680861|ref|XP_001905375.1|	AA3_2	GMC oxidoreductase
gi|171683764|ref|XP_001906824.1|	AA3_2	GMC oxidoreductase
gi|171691498|ref|XP_001910674.1|	AA3_2	GMC oxidoreductase
gi|171691246|ref|XP_001910548.1|	AA3_2	GMC oxidoreductase
gi|171679072|ref|XP_001904484.1|	AA3_2	GMC oxidoreductase
gi|171679070|ref|XP_001904483.1|	AA3_2	GMC oxidoreductase
gi|171680799|ref|XP_001905344.1|	AA3_2	GMC oxidoreductase
gi|171683143|ref|XP_001906514.1|	AA3_3	Alcohol oxidase
gi|171677813|ref|XP_001903857.1|	AA3_3	Alcohol oxidase
gi|171691628|ref|XP_001910739.1|	AA3_4	Pyranose oxidase
gi|171680452|ref|XP_001905171.1|	AA4_dist	Vanillyl-alcohol oxidase
gi|171683141|ref|XP_001906513.1|	AA4_dist	Vanillyl-alcohol oxidase
gi|171694740|ref|XP_001912294.1|	AA4_dist	Vanillyl-alcohol oxidase
gi|171688190|ref|XP_001909035.1|	AA4_dist	Vanillyl-alcohol oxidase
gi|171696056|ref|XP_001912952.1|	AA5_1	Glyoxal oxidase
gi|171684695|ref|XP_001907289.1|	AA5_2	Galactose oxidase
gi|171695866|ref|XP_001912857.1|	AA6	Benzoquinone reductase
gi|171692509|ref|XP_001911179.1|	AA7	Glucooligosaccharide oxidase
gi|171687186|ref|XP_001908534.1|	AA7	Glucooligosaccharide oxidase
gi|171687259|ref|XP_001908570.1|	AA8	Iron reductase domain protein
gi|171683019|ref|XP_001906452.1|	AA8	Iron reductase domain protein
gi|171681240|ref|XP_001905564.1|	AA8	Iron reductase domain protein
gi|171678064|ref|XP_001903982.1|	AA8	Iron reductase domain protein
gi|171679974|ref|XP_001904933.1|	AA8	Iron reductase domain protein
Pa_7_3160	AA9	Lytic polysaccharide monooxygenase (GH61)
Pa_6_11370	AA9	Lytic polysaccharide monooxygenase (GH61)
Pa_5_10760	AA9	Lytic polysaccharide monooxygenase (GH61)
Pa_5_9980	AA9	Lytic polysaccharide monooxygenase (GH61)
Pa_1_22150	AA9	Lytic polysaccharide monooxygenase (GH61)
Pa_6_11470	AA9	Lytic polysaccharide monooxygenase (GH61)
Pa_5_11630	AA9	Lytic polysaccharide monooxygenase (GH61)
Pa_6_7780	AA9	Lytic polysaccharide monooxygenase (GH61)
Pa_5_4100	AA9	Lytic polysaccharide monooxygenase (GH61)
Pa_2_7040	AA9	Lytic polysaccharide monooxygenase (GH61)
Pa_1_22040	AA9	Lytic polysaccharide monooxygenase (GH61)
Pa_7_3770	AA9	Lytic polysaccharide monooxygenase (GH61)
Pa_5_10660	AA9	Lytic polysaccharide monooxygenase (GH61)
Pa_3_2580	AA9	Lytic polysaccharide monooxygenase (GH61)
Pa_7_5030	AA9	Lytic polysaccharide monooxygenase (GH61)
Pa_3_190	AA9	Lytic polysaccharide monooxygenase (GH61)
Pa_3_3310	AA9	Lytic polysaccharide monooxygenase (GH61)
Pa_7_3390	AA9	Lytic polysaccharide monooxygenase (GH61)
Pa_1_21900	AA9	Lytic polysaccharide monooxygenase (GH61)
Pa_0_270	AA9	Lytic polysaccharide monooxygenase (GH61)
Pa_2_4860	AA9	Lytic polysaccharide monooxygenase (GH61)
Pa_4_350	AA9	Lytic polysaccharide monooxygenase (GH61)
Pa_2_6530	AA9	Lytic polysaccharide monooxygenase (GH61)
Pa_5_6950	AA9	Lytic polysaccharide monooxygenase (GH61)
Pa_5_8940	AA9	Lytic polysaccharide monooxygenase (GH61)
Pa_6_11220	AA9	Lytic polysaccharide monooxygenase (GH61)
Pa_4_1020	AA9	Lytic polysaccharide monooxygenase (GH61)
Pa_1_16300	AA9	Lytic polysaccharide monooxygenase (GH61)
Pa_4_7570	AA9	Lytic polysaccharide monooxygenase (GH61)
Pa_2_7120	AA9	Lytic polysaccharide monooxygenase (GH61)
Pa_1_500	AA9	Lytic polysaccharide monooxygenase (GH61)
Pa_6_1100	AA9	Lytic polysaccharide monooxygenase (GH61)
Pa_2_1700	AA9	Lytic polysaccharide monooxygenase (GH61)

## Sheet: Botrytis cinerea
protein Id	description	defline
gi|154318979|ref|XP_001558807.1|	AA1_2	Ferroxidase
gi|154305568|ref|XP_001553186.1|	AA1_3	Laccase-like multicopper oxidase
gi|154301318|ref|XP_001551072.1|	AA1_3	Laccase-like multicopper oxidase
gi|154293446|ref|XP_001547254.1|	AA1_3	Laccase-like multicopper oxidase
gi|154323478|ref|XP_001561053.1|	AA1_3	Laccase-like multicopper oxidase
gi|154298749|ref|XP_001549796.1|	AA1_3	Laccase-like multicopper oxidase
gi|154290176|ref|XP_001545687.1|	AA1_3	Laccase-like multicopper oxidase
gi|154323698|ref|XP_001561163.1|	AA1_3	Laccase-like multicopper oxidase
gi|154321175|ref|XP_001559903.1|	AA1_3	Laccase-like multicopper oxidase
gi|154300110|ref|XP_001550472.1|	AA1_3	Laccase-like multicopper oxidase
gi|154317966|ref|XP_001558302.1|	AA1_dist	Multicopper oxidase
gi|154302507|ref|XP_001551663.1|	AA1_dist	Multicopper oxidase
gi|154293408|ref|XP_001547235.1|	AA3_1	Cellobiose dehydrogenase
gi|154320494|ref|XP_001559563.1|	AA8-AA3_1	Iron reductase domain / Cellobiose dehydrogenase protein
gi|154317673|ref|XP_001558156.1|	AA8-AA3_1	Iron reductase domain / Cellobiose dehydrogenase protein
gi|154308743|ref|XP_001553707.1|	AA8-AA3_1-CBM1	Iron reductase domain / Cellobiose dehydrogenase / Carbohydrate-binding module 1 protein
gi|154299651|ref|XP_001550244.1|	AA3_2	Glucose oxidase
gi|154319929|ref|XP_001559281.1|	AA3_2	GMC oxidoreductase
gi|154308157|ref|XP_001553415.1|	AA3_2	GMC oxidoreductase
gi|154314668|ref|XP_001556658.1|	AA3_2	GMC oxidoreductase
gi|154317737|ref|XP_001558188.1|	AA3_2	GMC oxidoreductase
gi|154297828|ref|XP_001549339.1|	AA3_2	GMC oxidoreductase
gi|302687718|ref|XP_003033539.1|	AA3_2	GMC oxidoreductase
gi|154293881|ref|XP_001547385.1|	AA3_2	GMC oxidoreductase
gi|154321511|ref|XP_001560071.1|	AA3_2	GMC oxidoreductase
gi|154289383|ref|XP_001545318.1|	AA3_2	GMC oxidoreductase
gi|154304069|ref|XP_001552440.1|	AA3_2	GMC oxidoreductase
gi|154296388|ref|XP_001548625.1|	AA3_2	GMC oxidoreductase
gi|154297929|ref|XP_001549389.1|	AA3_2	GMC oxidoreductase
gi|154312854|ref|XP_001555754.1|	AA3_2	GMC oxidoreductase
gi|154320634|ref|XP_001559633.1|	AA3_2	GMC oxidoreductase
gi|154320081|ref|XP_001559357.1|	AA3_2	GMC oxidoreductase
gi|154305532|ref|XP_001553168.1|	AA3_2	GMC oxidoreductase
gi|154309344|ref|XP_001554006.1|	AA3_2	GMC oxidoreductase
gi|154295522|ref|XP_001548196.1|	AA3_2	GMC oxidoreductase
gi|154318942|ref|XP_001558789.1|	AA3_2	GMC oxidoreductase
gi|154317551|ref|XP_001558095.1|	AA3_2	GMC oxidoreductase
gi|154310749|ref|XP_001554705.1|	AA3_2	GMC oxidoreductase
gi|154300493|ref|XP_001550662.1|	AA3_2	GMC oxidoreductase
gi|154303924|ref|XP_001552368.1|	AA3_2	GMC oxidoreductase
gi|154320327|ref|XP_001559480.1|	AA3_3	Alcohol oxidase
gi|154318596|ref|XP_001558616.1|	AA3_3	Alcohol oxidase
gi|154290006|ref|XP_001545605.1|	AA4	Vanillyl-alcohol oxidase
gi|154322114|ref|XP_001560372.1|	AA5_1	Glyoxal oxidase
gi|154316287|ref|XP_001557465.1|	AA5_1	Glyoxal oxidase
gi|154310793|ref|XP_001554727.1|	AA5_2	Galactose oxidase
gi|154297985|ref|XP_001549417.1|	AA5_2	Galactose oxidase
gi|154297652|ref|XP_001549252.1|	AA6	Benzoquinone reductase
gi|154320638|ref|XP_001559635.1|	AA7	Glucooligosaccharide oxidase
gi|154321816|ref|XP_001560223.1|	AA7_dist	Glucooligosaccharide oxidase
gi|154313360|ref|XP_001556006.1|	AA7_dist	Glucooligosaccharide oxidase
gi|154318052|ref|XP_001558345.1|	AA7_dist	Glucooligosaccharide oxidase
gi|154295714|ref|XP_001548291.1|	AA8	Iron reductase domain protein
gi|154298960|ref|XP_001549901.1|	AA8	Iron reductase domain protein
gi|154302585|ref|XP_001551702.1|	AA8	Iron reductase domain protein
gi|154294719|ref|XP_001547799.1|	AA8	Iron reductase domain protein
Bofut4_p000920.1	AA9	Lytic polysaccharide monooxygenase (GH61)
Bofut4_p031660.1	AA9	Lytic polysaccharide monooxygenase (GH61)
Bofut4_p109330.1	AA9	Lytic polysaccharide monooxygenase (GH61)
Bofut4_p018100.1	AA9	Lytic polysaccharide monooxygenase (GH61)
Bofut4_p103280.1	AA9	Lytic polysaccharide monooxygenase (GH61)
Bofut4_p025380.1	AA9	Lytic polysaccharide monooxygenase (GH61)
Bofut4_p025430.1	AA9	Lytic polysaccharide monooxygenase (GH61)
Bofut4_p091380.1	AA9	Lytic polysaccharide monooxygenase (GH61)
Bofut4_p003870.1	AA9	Lytic polysaccharide monooxygenase (GH61)

## Sheet: Sclerotinia sclerotiorum
protein Id	description	defline
SS1G_01627.1	AA1_2	Ferroxidase
SS1G_11927.1	AA1_3	Laccase-like multicopper oxidase
SS1G_13036.1	AA1_3	Laccase-like multicopper oxidase
SS1G_00974.1	AA1_3	Laccase-like multicopper oxidase
SS1G_04196.1	AA1_3	Laccase-like multicopper oxidase
SS1G_06365.1	AA1_3	Laccase-like multicopper oxidase
SS1G_05112.1	AA1_3	Laccase-like multicopper oxidase
SS1G_07638.1	AA1_dist	Multicopper oxidase
SS1G_13051.1	AA3_1	Cellobiose dehydrogenase
SS1G_07863.1	AA8-AA3_1	Iron reductase domain / Cellobiose dehydrogenase protein
SS1G_06264.1	AA8-AA3_1	Iron reductase domain / Cellobiose dehydrogenase protein
SS1G_14293.1	AA3_2	Glucose oxidase
SS1G_12939.1	AA3_2	Glucose oxidase
SS1G_10949.1	AA3_2	Glucose oxidase
SS1G_08609.1	AA3_2	GMC oxidoreductase
SS1G_01811.1	AA3_2	GMC oxidoreductase
SS1G_08435.1	AA3_2	GMC oxidoreductase
SS1G_07498.1	AA3_2	GMC oxidoreductase
SS1G_12508.1	AA3_2	GMC oxidoreductase
SS1G_00730.1	AA3_2	GMC oxidoreductase
SS1G_14396.1	AA3_2	GMC oxidoreductase
SS1G_12198.1	AA3_2	GMC oxidoreductase
SS1G_06808.1	AA3_2	GMC oxidoreductase
SS1G_11988.1	AA3_2	GMC oxidoreductase
SS1G_05677.1	AA3_2	GMC oxidoreductase
SS1G_03151.1	AA3_2	GMC oxidoreductase
SS1G_12131.1	AA3_2	GMC oxidoreductase
SS1G_00840.1	AA3_3	Alcohol oxidase
SS1G_01984.1	AA3_3	Alcohol oxidase
SS1G_13102.1	AA4	Vanillyl-alcohol oxidase
SS1G_05198.1	AA5_1	Glyoxal oxidase
SS1G_02582.1	AA5_1	Glyoxal oxidase
SS1G_08280.1	AA5_1	Glyoxal oxidase
SS1G_13392.1	AA5_2	Galactose oxidase
SS1G_14285.1	AA6	Benzoquinone reductase
SS1G_12200.1	AA7	Glucooligosaccharide oxidase
SS1G_00074.1	AA8	Iron reductase domain protein
SS1G_05061.1	AA8	Iron reductase domain protein
SS1G_09115.1	AA8	Iron reductase domain protein
SS1G_03041.1	AA9	Lytic polysaccharide monooxygenase (GH61)
SS1G_14160.1	AA9	Lytic polysaccharide monooxygenase (GH61)
SS1G_09821.1	AA9	Lytic polysaccharide monooxygenase (GH61)
SS1G_09251.1	AA9	Lytic polysaccharide monooxygenase (GH61)
SS1G_14158.1	AA9	Lytic polysaccharide monooxygenase (GH61)
SS1G_08493.1	AA9	Lytic polysaccharide monooxygenase (GH61)
SS1G_12059.1	AA9	Lytic polysaccharide monooxygenase (GH61)
SS1G_01838.1	AA9	Lytic polysaccharide monooxygenase (GH61)
SS1G_07656.1	AA9	Lytic polysaccharide monooxygenase (GH61)

## Sheet: Cladosporium fulvum
protein Id	description	defline
CFU_829724	AA1_2	Ferroxidase
CFU_834532	CBM20-AA1_3	Carbohydrate-binding module 20 / Laccase-like multicopper oxidase protein
CFU_827507	AA1_3	Laccase-like multicopper oxidase
CFU_828079	AA1_3	Laccase-like multicopper oxidase
CFU_838743	AA1_3	Laccase-like multicopper oxidase
CFU_836739	AA1_3	Laccase-like multicopper oxidase
CFU_837542	AA1_3	Laccase-like multicopper oxidase
CFU_836702	AA1_3	Laccase-like multicopper oxidase
CFU_840203	AA1_3	Laccase-like multicopper oxidase
CFU_831202	AA1_3	Laccase-like multicopper oxidase
CFU_830313	AA1_3	Laccase-like multicopper oxidase
CFU_834619	AA1_dist	Multicopper oxidase
CFU_836623	AA1_dist	Multicopper oxidase
CFU_839107	AA1_dist	Multicopper oxidase
CFU_839274	AA1_dist	Multicopper oxidase
CFU_827719	AA1_dist	Multicopper oxidase
CFU_836748	AA8-AA3_1-CBM1	Iron reductase domain / Cellobiose dehydrogenase / Carbohydrate-binding module 1 protein
CFU_829627	AA3_1	Cellobiose dehydrogenase
CFU_831603	AA3_2	Glucose oxidase
CFU_833022	AA3_2	GMC oxidoreductase
CFU_827422	AA3_2	GMC oxidoreductase
CFU_834718	AA3_2	GMC oxidoreductase
CFU_838133	AA3_2	GMC oxidoreductase
CFU_827698	AA3_2	GMC oxidoreductase
CFU_827922	AA3_2	GMC oxidoreductase
CFU_830816	AA3_2	GMC oxidoreductase
CFU_834688	AA3_2	GMC oxidoreductase
CFU_840597	AA3_2	GMC oxidoreductase
CFU_836024	AA3_2	GMC oxidoreductase
CFU_830662	AA3_2	GMC oxidoreductase
CFU_838442	AA3_2	GMC oxidoreductase
CFU_828146	AA3_3	Alcohol oxidase
CFU_833038	AA3_3	Alcohol oxidase
CFU_836773	AA3_3	Alcohol oxidase
CFU_832967	AA3_3	Alcohol oxidase
CFU_837795	AA5_1	Glyoxal oxidase
CFU_834096	AA5_1	Glyoxal oxidase
CFU_836661	AA5_2	Galactose oxidase
CFU_828825	AA6	Benzoquinone reductase
CFU_832118	AA7_dist	Glucooligosaccharide oxidase
CFU_839725	AA7_dist	Glucooligosaccharide oxidase
CFU_840236	AA7_dist	Glucooligosaccharide oxidase
CFU_839196	AA7_dist	Glucooligosaccharide oxidase
CFU_830989	AA8	Iron reductase domain protein
CFU_838647	AA8	Iron reductase domain protein
CFU_836829	AA9	Lytic polysaccharide monooxygenase (GH61)
CFU_831340	AA9	Lytic polysaccharide monooxygenase (GH61)

[truncated: 31 more sheets: Dothistroma septosporum, Grosmannia clavigera, Stereum hirsutum, Heterobasidion annosum, Coprinopsis cinerea, Gloeophyllum trabeum, Schizophyllum commune, Fomitopsis pinicola , Wolfiporia cocos, Coniophora puteana, Serpula lacrymans var lacrymans, Postia placenta, Fomitiporia mediterranea, Trametes versicolor, Ceriporiopsis subvermispora, Auricularia delicata, Phanerochaete chrysosporium, Phanerochaete carnosa, Dichomitus squalens , Punctularia strigosozonata …]
